# Supplementary material for: COP1 Deficiency in BRAFV600E Melanomas Confers Resistance to Inhibitors of the MAPK Pathway
Source: Cells. 2025 Jun 25;14(13):975. doi: 10.3390/cells14130975 (PMC12249101; doi:10.3390/cells14130975)
Supplement: Supplementary file 1 [file cells-14-00975-s001.zip]

Archive with 1 entries (1 files):
- cells-3663429-supplementary.pdf
